# Supplementary material for: Kumquat Fruit Administration Counteracts Dysmetabolism-Related Neurodegeneration and the Associated Brain Insulin Resistance in the High-Fat Diet-Fed Mice
Source: Int J Mol Sci. 2025 Mar 27;26(7):3077. doi: 10.3390/ijms26073077 (PMC11988715; doi:10.3390/ijms26073077)
Supplement: Supplementary file 1 [file ijms-26-03077-s001.zip]

Archive with 1 entries (1 files):
- ijms-3515845-supplementary.pdf
